# Supplementary material for: Reduced-Cost Production of Sophorolipids by Starmerella bombicola CGMCC1576 Grown on Cottonseed Molasses and Cottonseed Oil-Based Medium
Source: Int J Mol Sci. 2023 Mar 17;24(6):5759. doi: 10.3390/ijms24065759 (PMC10057841; doi:10.3390/ijms24065759)
Supplement: Supplementary file 1 [file ijms-24-05759-s001.zip]

Archive with 1 entries (1 files):
- ijms-2236321-supplementary.pdf
